# Supplementary material for: The Sound of Emotion: Pinpointing Emotional Voice Processing Via Frequency Tagging EEG
Source: Brain Sci. 2023 Jan 18;13(2):162. doi: 10.3390/brainsci13020162 (PMC9954097; doi:10.3390/brainsci13020162)
Supplement: Supplementary file 1 [file brainsci-13-00162-s001.zip]

Archive with 1 entries (1 files):
- brainsci-2120938-supplementary.pdf
